# Supplementary material for: Plasma Free Thiol Levels during Early Sepsis Predict Future Renal Function Decline
Source: Antioxidants (Basel). 2022 Apr 19;11(5):800. doi: 10.3390/antiox11050800 (PMC9137477; doi:10.3390/antiox11050800)
Supplement: Supplementary file 1 [file antioxidants-11-00800-s001.zip]

Archive with 1 entries (1 files):
- antioxidants-1676053-supplementary.pdf
